# Supplementary material for: Optimization of Critical Parameters for Carbodiimide Mediated Production of Highly Modified Chitosan
Source: Polymers (Basel). 2021 Aug 13;13(16):2702. doi: 10.3390/polym13162702 (PMC8399066; doi:10.3390/polym13162702)
Supplement: Supplementary file 1 [file polymers-13-02702-s001.zip]

Archive with 4 entries (4 files):
- 20210719 Supporting Info Optimization of critical parameters for carbodiimide mediated production of highly modified chi.pdf
- hepta-Stirrer1-female.stl
- hepta-Stirrer2-male.stl
- hepta-Stirrer3-middle-piece.stl
